# Supplementary material for: Phosphorus-Containing Polymers as Sensitive Biocompatible Probes for 31P Magnetic Resonance
Source: Molecules. 2023 Mar 2;28(5):2334. doi: 10.3390/molecules28052334 (PMC10005191; doi:10.3390/molecules28052334)
Supplement: Supplementary file 1 [file molecules-28-02334-s001.zip]

Archive with 1 entries (1 files):
- molecules-2103570-supplementary.pdf
